# Supplementary material for: Weighted Single-Step GWAS Identified Candidate Genes Associated with Growth Traits in a Duroc Pig Population
Source: Genes (Basel). 2021 Jan 19;12(1):117. doi: 10.3390/genes12010117 (PMC7835741; doi:10.3390/genes12010117)
Supplement: Supplementary file 1 [file genes-12-00117-s001.zip]

Archive with 6 entries (5 files):
- Supplementary Materials_Genes992992/
- Supplementary Materials_Genes992992/Table S1.xlsx
- Supplementary Materials_Genes992992/Table S2.xlsx
- Supplementary Materials_Genes992992/Table S3.xlsx
- Supplementary Materials_Genes992992/Table S4.xlsx
- Supplementary Materials_Genes992992/Table S5.xlsx
