# Supplementary material for: Weighted Single-Step GWAS Identified Candidate Genes Associated with Growth Traits in a Duroc Pig Population
Source: Genes (Basel). 2021 Jan 19;12(1):117. doi: 10.3390/genes12010117 (PMC7835741; doi:10.3390/genes12010117)
Supplement: Supplementary file 1 [file genes-12-00117-s001.zip › Supplementary Materials_Genes992992/Table S1.xlsx]

## Sheet: Sheet1
Table S1 Genomic regions of 0.8Mb explained more than 1% of genetic variance for growth traits in Duroc pigs
Traits	Chr	Positon(Mb)	nSNPs	gVar(%)	Genes*
AGE	4	4.38-5.98	43	3.07	FAM135B
	4	6.75-8.35	43	1.84	ZFAT, ST3GAL1, NDRG1, CCN4, TG
	14	1.63-3.23	22	1.57	DIRAS2, AUH, NFIL3, ROR2, SPTLC1
	2	131.16-131.95	20	1.56	FBN2, SLC27A6, ISOC1
	9	129.61-130.4	26	1.5	RPS6KC1
	11	24.24-25.04	23	1.38	FAM216B, TNFSF11, AKAP11, DGKH
	2	150.34-151.14	29	1.34	ABLIM3, GRPEL2, IL17B, PCYOX1L, CSNK1A1, ARHGEF37, PPARGC1B, PDE6A, SLC26A2, HMGXB3, CSF1R
	1	15.76-16.55	19	1.33	IYD, PPP1R14C, LRP11, PCMT1, NUP43, LATS1, KATNA1, GINM1, PPIL4, ZC3H12D, TAB2
	5	63.99-64.59	15	1.21	MLF2, PIANP, ZNF384, ING4, ACRBP, LPAR5, IFFO1, GAPDH, NCAPD2, MRPL51, TAPBPL, SCNN1A, PLEKHG6, VWF
	4	11.65-12.43	20	1.14	-
	3	7.65-8.44	9	1.13	TRIM4, GJC3, ZKSCAN1, ZNF3, MCM7, AP4M1, TAF6, MBLAC1, CNPY4, LAMTOR4, MAP11, GAL3ST4, GPC2, STAG3, PVRIG, ZCWPW1, MEPCE, PPP1R35, TSC22D4, NYAP1
ADG	4	4.38-5.98	43	2.56	FAM135B
	2	130.75-132.35	20	1.91	SLC12A2, FBN2, SLC27A6, ISOC1, ADAMTS19
	2	149.94-151.54	29	1.49	ADRB2, SH3TC2, ABLIM3, GRPEL2, IL17B, PCYOX1L, CSNK1A1, ARHGEF37, PPARGC1B, PDE6A, SLC26A2, HMGXB3, CSF1R, PDGFRB, CDX1, SLC6A7, CAMK2A, ARSI, TCOF1, NDST1
	4	7.15-7.94	43	1.48	ZFAT, ST3GAL1
	5	63.79-64.46	16	1.48	PIANP, ZNF384, ING4, ACRBP, LPAR5, IFFO1, GAPDH, NCAPD2, MRPL51, TAPBPL, SCNN1A, PLEKHG6
	14	2.04-2.83	22	1.47	AUH, NFIL3, ROR2
	9	129.61-130.4	26	1.43	RPS6KC1
	1	258.9-259.69	22	1.24	BRINP1
	4	11.65-12.43	20	1.15	-
	1	15.76-16.55	19	1.12	IYD, PPP1R14C, LRP11, PCMT1, NUP43, LATS1, KATNA1, GINM1, PPIL4, ZC3H12D, TAB2
	11	24.24-25.04	23	1.11	FAM216B, TNFSF11, AKAP11, DGKH
	12	4.78-5.52	18	1.11	MFSD11, SRSF2, METTL23, JMJD6, ST6GALNAC1, PRCD, RHBDF2, AANAT, UBE2O, SPHK1, PRPSAP1, QRICH2, UBALD2, RNF157, FOXJ1, EXOC7, ZACN, GALR2, SRP68, EVPL, CDK3, ACOX1, FBF1, MRPL38
	3	7.65-8.44	9	1.06	TRIM4, GJC3, ZKSCAN1, ZNF3, MCM7, AP4M1, TAF6, MBLAC1, CNPY4, LAMTOR4, MAP11, GAL3ST4, GPC2, STAG3, PVRIG, ZCWPW1, MEPCE, PPP1R35, TSC22D4, NYAP1
BF	7	29.34-30.94	22	2.97	COL21A1, VPS52, B3GALT4, WDR46, PFDN6, ZBTB22, DAXX, KIFC1, PHF1, CUTA, SYNGAP1, ITPR3, IP6K3, LEMD2, GRM4, PACSIN1, SPDEF, SNRPC, UHRF1BP1, ANKS1A
	3	117.76-119.36	39	1.94	RHOB, PUM2, SDC1, LAPTM4A, MATN3, WDR35, OSR1
	10	55.95-57.55	19	1.85	ITGB1, NRP1, PARD3
	15	124.82-125.6	29	1.47	KCNE4, AP1S3
	6	67.38-68.18	10	1.42	NOL9, TAS1R1, ZBTB48, KLHL21, PHF13, THAP3, DNAJC11, CAMTA1
	2	8.75-9.55	27	1.34	SLC22A8, SLC3A2, STX5, NXF1, TMEM223, TMEM179B, TAF6L, POLR2G, TTC9C, BSCL2, UBXN1, UQCC3, CSKMT, INTS5, GANAB, B3GAT3, ROM1, EML3, MTA2, EEF1G, SCGB1A1, ASRGL1, INCENP, BEST1
	2	41.4-42.12	18	1.33	KCNC1, OTOG, USH1C, ABCC8, KCNJ11, PIK3C2A, PLEKHA7
	4	74.12-74.92	15	1.32	TOX, NSMAF, SDCBP, CYP7A1, UBXN2B, FAM110B
	10	39.16-39.78	15	1.3	MKX, ARMC4, MPP7
	15	118.86-119.66	31	1.26	TNP1
	10	53.42-54.21	18	1.22	NEBL
	12	10.01-10.78	9	1.21	KCNJ2, KCNJ16
	14	0.43-1.22	29	1.11	S1PR3, SHC3, CKS2, SECISBP2, SEMA4D
	6	156-156.71	22	1.05	-
	3	2.4-3.18	45	1.04	SDK1
	13	199.41-200.2	25	1.04	SETD4, DOP1B, MORC3, CHAF1B, CLDN14
	6	7.92-8.67	19	1.02	MAF
LMP	2	8.11-9.71	26	2.68	NAA40, RCOR2, MARK2, SPINDOC, C11orf95, ATL3, PLAAT3, LGALS12, PLAAT5, SLC22A9, SLC22A8, SLC3A2, STX5, NXF1, TMEM223, TMEM179B, TAF6L, POLR2G, TTC9C, BSCL2, UBXN1, UQCC3, CSKMT, INTS5, GANAB, B3GAT3, ROM1, EML3, MTA2, EEF1G, SCGB1A1, ASRGL1, INCENP, BEST1, RAB3IL1, FADS3
	3	117.76-119.36	39	2.08	RHOB, PUM2, SDC1, LAPTM4A, MATN3, WDR35, OSR1
	10	38.67-40.27	15	2	MOB3B, ZNF658, RAB18, MKX, ARMC4, MPP7, WAC
	18	42.05-42.83	21	1.6	MINDY4, CRHR2, GARS1, ZNRF2, MTURN, PLEKHA8
	2	41.4-42.12	18	1.5	KCNC1, OTOG, USH1C, ABCC8, KCNJ11, PIK3C2A, PLEKHA7
	2	16.22-17.01	26	1.38	CREB3L1, PHF21A, LARGE2, PEX16, C11orf94, MAPK8IP1, CRY2, SLC35C1, CHST1
	11	76.8-77.56	14	1.36	COL4A2, RAB20, NAXD, CARS2, ING1, ANKRD10, ARHGEF7
	5	74.92-75.71	14	1.28	TMEM117
	10	56.36-57.14	19	1.27	NRP1, PARD3
	6	67.38-68.18	10	1.26	NOL9, TAS1R1, ZBTB48, KLHL21, PHF13, THAP3, DNAJC11, CAMTA1
	11	26.71-27.5	13	1.2	-
	6	156-156.71	22	1.19	-
	17	47.67-48.43	16	1.14	SYS1, DBNDD2, TP53TG5, PIGT, WFDC8, WFDC9, WFDC10A, WFDC11, DNTTIP1, UBE2C, SNX21, ACOT8, ZSWIM3, ZSWIM1, SPATA25, NEURL2, PLTP, PCIF1, ZNF335, SLC12A5, NCOA5, CDH22
	4	74.69-75.48	16	1.02	FAM110B
	12	9.69-10.46	10	1	KCNJ2, KCNJ16
*Genes in bold are candidate for growth traits in present study.
