# Supplementary material for: Weighted Single-Step GWAS Identified Candidate Genes Associated with Growth Traits in a Duroc Pig Population
Source: Genes (Basel). 2021 Jan 19;12(1):117. doi: 10.3390/genes12010117 (PMC7835741; doi:10.3390/genes12010117)
Supplement: Supplementary file 1 [file genes-12-00117-s001.zip › Supplementary Materials_Genes992992/Table S2.xlsx]

## Sheet: Sheet1
Table S2 The explained genetic variance of SNPs within significant windows for AGE
Windows (Chr: start postion-end postion)	SNP	Chr	Position (bp)	Explained genetic variance
4: 4792960-5568671	WU_10.2_4_4476373	4	4792960	3.06898
	WU_10.2_4_4490217	4	4806797	3.06876
	ASGA0017421	4	4819764	3.06876
	WU_10.2_4_4531033	4	4847227	3.06866
	ASGA0017426	4	4861305	3.06862
	WU_10.2_4_4570670	4	4887025	2.94339
	ALGA0022375	4	4914171	2.93458
	WU_10.2_4_4611895	4	4928177	2.92977
	H3GA0011463	4	4939786	2.92978
	WU_10.2_4_4650824	4	4967100	2.93104
	WU_10.2_4_4666069	4	4982344	2.92868
	WU_10.2_4_4677824	4	4994020	2.92631
	WU_10.2_4_4709805	4	5026175	2.92396
	WU_10.2_4_4742324	4	5058691	2.94546
	WU_10.2_4_4753077	4	5069409	2.97057
	ASGA0017472	4	5087568	2.98825
	ALGA0022406	4	5101733	2.94645
	WU_10.2_4_4798595	4	5113691	2.94646
	WU_10.2_4_4811073	4	5126172	2.94647
	ASGA0017479	4	5153129	2.94647
	ASGA0017480	4	5165315	2.94647
	WU_10.2_4_4862685	4	5177592	2.89365
	ALGA0022414	4	5188633	2.73089
	H3GA0011490	4	5214354	2.40437
	WU_10.2_4_4912013	4	5226847	2.40437
	ASGA0017492	4	5238923	2.40412
	WU_10.2_4_4938225	4	5253019	2.40272
	WU_10.2_4_4965512	4	5271973	0.485326
	ASGA0017502	4	5313342	0.00277883
	WU_10.2_4_5018356	4	5325510	0.0021421
	DRGA0004385	4	5336915	0.0021421
	WU_10.2_4_5045360	4	5352351	0.00216806
	WU_10.2_4_5061071	4	5368060	0.0183473
	DRGA0004390	4	5395316	0.0185511
	WU_10.2_4_5095690	4	5407461	0.0184378
	WU_10.2_4_5207597	4	5457957	0.0181585
	ALGA0022450	4	5462168	0.0181562
	WU_10.2_4_5228126	4	5478477	0.0176835
	DRGA0004397	4	5503851	0.0177247
	WU_10.2_4_5266709	4	5517026	0.0177247
	WU_10.2_4_5287760	4	5540055	0.0183873
	WU_10.2_4_5301570	4	5553865	0.0183697
	WU_10.2_4_5316376	4	5568671	0.0183697
4: 7152095-7938481	WU_10.2_4_6966185	4	7152095	1.83977
	ASGA0017748	4	7188213	1.83772
	WU_10.2_4_7050459	4	7234043	1.65753
	ALGA0022682	4	7252911	1.75286
	WU_10.2_4_7075838	4	7261142	1.75073
	H3GA0011666	4	7270779	1.74771
	WU_10.2_4_7097260	4	7282443	1.59635
	WU_10.2_4_7122047	4	7305995	1.38679
	ALGA0022690	4	7319711	1.3867
	WU_10.2_4_7146525	4	7330384	1.38668
	ASGA0017783	4	7340427	1.3866
	WU_10.2_4_7171647	4	7355576	1.16822
	WU_10.2_4_7185799	4	7369788	1.15187
	H3GA0011673	4	7384713	0.376864
	WU_10.2_4_7212538	4	7395636	0.376864
	ASGA0017794	4	7432077	0.376864
	WU_10.2_4_7259278	4	7442523	0.376864
	ALGA0022712	4	7452366	0.376742
	ASGA0017803	4	7472267	0.377189
	WU_10.2_4_7330095	4	7513328	0.0346214
	ASGA0017810	4	7550858	0.0317525
	WU_10.2_4_7380409	4	7563942	0.0316327
	H3GA0011687	4	7592222	0.0313291
	WU_10.2_4_7427262	4	7610769	0.0313166
	WU_10.2_4_7448872	4	7632177	0.0313166
	M1GA0005549	4	7647347	0.0313166
	WU_10.2_4_7481634	4	7664825	0.0313067
	ASGA0017823	4	7673686	0.0309649
	MARC0053987	4	7728227	0.030965
	WU_10.2_4_7557033	4	7739473	0.030965
	ASGA0017844	4	7749666	0.116668
	WU_10.2_4_7580122	4	7762524	0.116664
	WU_10.2_4_7644714	4	7777110	0.116664
	ASGA0017859	4	7783321	0.116664
	WU_10.2_4_7679901	4	7808894	0.114524
	ALGA0022760	4	7823048	0.114555
	ALGA0022764	4	7852855	0.138496
	WU_10.2_4_7728570	4	7860642	0.137011
	ASGA0017873	4	7875059	0.137008
	WU_10.2_4_7752159	4	7886346	0.18346
	M1GA0005574	4	7909761	0.18346
	M1GA0005575	4	7921863	0.18351
	ALGA0022783	4	7938481	0.180351
14: 2035184-2833754	ASGA0091691	14	2035184	1.57469
	WU_10.2_14_2754840	14	2048261	1.54062
	ALGA0074287	14	2079513	1.56633
	ASGA0060458	14	2129002	1.57239
	WU_10.2_14_2915751	14	2239181	1.56971
	WU_10.2_14_2924593	14	2248023	1.56649
	ALGA0074315	14	2259318	1.56649
	ALGA0074320	14	2316862	1.56334
	WU_10.2_14_3021222	14	2344716	1.56478
	ASGA0060483	14	2357916	0.15082
	DIAS0004310	14	2398867	0.149821
	WU_10.2_14_3092584	14	2416605	0.149847
	WU_10.2_14_3112888	14	2436908	0.0727447
	WU_10.2_14_3138630	14	2462651	0.0727524
	WU_10.2_14_3161060	14	2485081	0.0727601
	WU_10.2_14_3205547	14	2529571	0.00411043
	ALGA0074334	14	2575346	0.00414518
	WU_10.2_14_3475429	14	2676411	0.0041451
	WU_10.2_14_3575548	14	2776526	0.00412463
	WU_10.2_14_3587424	14	2788404	0.00403997
	WU_10.2_14_3602842	14	2803820	0.00240445
	WU_10.2_14_3632776	14	2833754	0.00238917
2: 131156105-131950584	DIAS0000424	2	131156105	1.55729
	ALGA0118755	2	131175399	1.55725
	H3GA0007699	2	131191971	1.55725
	DIAS0000427	2	131204840	1.55725
	MARC0014451	2	131206220	1.55725
	ASGA0011952	2	131351942	1.55724
	WU_10.2_2_136688076	2	131378216	1.55724
	WU_10.2_2_136655125	2	131411182	1.55724
	WU_10.2_2_136735986	2	131429753	1.09877
	ALGA0015985	2	131488733	0.544361
	WU_10.2_2_136819824	2	131514268	0.544361
	MARC0086807	2	131651630	0.568158
	ALGA0015997	2	131722578	0.017825
	WU_10.2_2_137167784	2	131806991	6.397e-07
	ALGA0016010	2	131823981	6.363e-07
	MARC0073030	2	131851649	0.000504228
	DBWU0000841	2	131877157	0.000508542
	H3GA0007711	2	131899760	0.000564553
	MARC0100350	2	131921039	0.000657658
	ALGA0016016	2	131950584	0.000657591
9: 129611369-130402294	WU_10.2_9_142508522	9	129611369	1.50339
	WU_10.2_9_142567587	9	129634587	1.50335
	WU_10.2_9_142651440	9	129799317	1.47356
	MARC0090229	9	129842730	1.47762
	WU_10.2_9_142760546	9	129854425	1.47659
	ALGA0055500	9	129874635	1.47504
	WU_10.2_9_142675840	9	129887069	1.4737
	WU_10.2_9_142691772	9	129902999	1.47235
	ALGA0055494	9	129916610	1.47235
	WU_10.2_9_142846972	9	129945127	1.46693
	WU_10.2_9_142643079	9	129946565	1.46693
	H3GA0028450	9	129974701	1.46693
	ASGA0044925	9	129998963	1.46438
	H3GA0028454	9	130048720	1.46429
	WU_10.2_9_142970412	9	130068208	1.46429
	WU_10.2_9_142991886	9	130092592	1.46429
	WU_10.2_9_143010234	9	130149337	1.44531
	WU_10.2_9_143095257	9	130171712	1.43738
	H3GA0028462	9	130193515	1.43739
	WU_10.2_9_143266142	9	130270088	1.39008
	WU_10.2_9_143183848	9	130352202	1.02403
	MARC0047658	9	130362191	0.714227
	ASGA0085666	9	130366477	0.460697
	WU_10.2_9_143315384	9	130388480	0.263423
	MARC0050650	9	130402065	0.122405
	MARC0050648	9	130402294	0.0349825
11: 24243860-25035453	ASGA0050399	11	24036158	1.2703
	11_24632221	11	24051701	1.28113
	ASGA0050401	11	24068363	1.28878
	H3GA0031628	11	24137589	1.28878
	WU_10.2_11_24847467	11	24198834	1.28877
	WU_10.2_11_24870075	11	24221060	1.28924
	ASGA0050421	11	24243860	1.37875
	WU_10.2_11_24906832	11	24257821	1.37875
	ALGA0061500	11	24285410	0.94366
	ALGA0061494	11	24311981	0.954302
	ALGA0061496	11	24332442	0.631488
	ALGA0061510	11	24352265	0.631488
	ASGA0102583	11	24370298	0.365394
	WU_10.2_11_25045652	11	24396976	0.365394
	ALGA0061518	11	24500038	0.382457
	WU_10.2_11_25231185	11	24531070	0.382443
	ASGA0050442	11	24554203	0.382595
	H3GA0031650	11	24590805	0.382589
	ALGA0061540	11	24635264	0.382589
	WU_10.2_11_25354251	11	24653087	0.382588
	ALGA0061543	11	24691636	0.382179
	MARC0090046	11	24721343	0.387446
	WU_10.2_11_25483578	11	24781270	0.387274
	ASGA0091872	11	24830293	0.382073
	ALGA0061562	11	24891664	0.0167426
	WU_10.2_11_25682101	11	24979739	0.0167427
	ALGA0061574	11	25003608	0.0167472
	M1GA0026237	11	25008991	0.0167567
	WU_10.2_11_25800443	11	25035453	0.0167568
2: 150344880-151143303	MARC0039166	2	150344880	1.34471
	ASGA0104897	2	150376169	1.34007
	M1GA0003346	2	150382204	1.34007
	M1GA0003354	2	150411745	1.34007
	H3GA0008263	2	150480983	1.33862
	ALGA0016994	2	150520847	1.31625
	ALGA0016998	2	150546025	1.31094
	ASGA0012834	2	150570160	1.29299
	WU_10.2_2_157412049	2	150646045	0
	WU_10.2_2_157431842	2	150665834	0
	WU_10.2_2_157454285	2	150688149	0
	ALGA0109062	2	150706070	0
	ASGA0089573	2	150726474	0
	ALGA0118977	2	150741751	0
	WU_10.2_2_157523843	2	150757594	0
	M1GA0003488	2	150797343	0
	WU_10.2_2_157653015	2	150838486	0
	2_157669312	2	150854755	0
	ASGA0012858	2	150874928	0
	WU_10.2_2_157724258	2	150909646	0
	M1GA0003510	2	150934465	0
	ALGA0017039	2	150955856	0
	WU_10.2_2_157914669	2	150991201	0
	ALGA0017050	2	151024833	0
	ALGA0017059	2	151064112	0
	M1GA0003551	2	151091894	0
	WU_10.2_2_158039701	2	151115522	0
	ALGA0017063	2	151120299	0
	WU_10.2_2_158100982	2	151143303	0
1: 15761707-16553896	ALGA0001335	1	15761707	1.32917
	M1GA0000808	1	15778035	1.30517
	H3GA0000953	1	15817171	1.30514
	ALGA0001347	1	15864139	1.30516
	WU_10.2_1_18015763	1	15886878	1.30516
	WU_10.2_1_18040739	1	15911794	1.3063
	WU_10.2_1_18065293	1	15936138	1.3063
	ASGA0001360	1	15961780	1.3063
	WU_10.2_1_18146139	1	15970425	1.22871
	MARC0028295	1	16113596	1.22666
	WU_10.2_1_18527521	1	16148102	1.22669
	H3GA0000965	1	16181886	1.21995
	WU_10.2_1_18445459	1	16230104	1.21996
	H3GA0000976	1	16299805	1.20502
	DIAS0001671	1	16366131	1.20502
	WU_10.2_1_18721969	1	16417185	0.650755
	WU_10.2_1_18784267	1	16464127	0.196331
	ASGA0001391	1	16498257	0.130041
	WU_10.2_1_18873081	1	16553896	0.000189413
5: 63994456-64593848	H3GA0016504	5	63994456	1.20977
	WU_10.2_5_66501891	5	64076440	1.20975
	M1GA0007834	5	64106265	1.1549
	MARC0078145	5	64124582	0.98712
	ALGA0032376	5	64189323	1.00426
	WU_10.2_5_66693369	5	64231851	1.02493
	ALGA0032380	5	64245997	1.02471
	ALGA0032384	5	64272828	1.02404
	WU_10.2_5_66767387	5	64306011	0.840856
	WU_10.2_5_66794591	5	64333212	0.723277
	MARC0113700	5	64350471	0.723277
	ASGA0025852	5	64378343	0.723276
	H3GA0016520	5	64400494	0.286649
	M1GA0007843	5	64458916	0.265113
	MARC0014309	5	64593848	0.264996
4: 11648519-12432764	WU_10.2_4_11904362	4	11648519	1.1352
	ASGA0018300	4	11745623	1.1352
	ALGA0023185	4	11767596	1.1352
	WU_10.2_4_12038144	4	11780331	1.1352
	ALGA0023189	4	11808021	1.1352
	ALGA0023199	4	11878242	1.1352
	WU_10.2_4_12216281	4	11950928	0.0658789
	WU_10.2_4_12237013	4	11955386	0.06589
	ASGA0018338	4	11976171	0.0658899
	WU_10.2_4_12315209	4	12033500	0.0658899
	ASGA0018357	4	12088928	0.0608695
	WU_10.2_4_12472167	4	12145570	0.0517359
	MARC0085656	4	12149395	0.0516853
	WU_10.2_4_12503641	4	12172863	0.0518276
	WU_10.2_4_12527995	4	12222127	0.0455415
	ASGA0104382	4	12234145	0.0455415
	MARC0002878	4	12273405	0.046166
	ASGA0097605	4	12329269	0.0386624
	MARC0006715	4	12353011	0.00144046
	ALGA0023253	4	12432764	0.00270611
3: 7647788-8440908	ASGA0014044	3	7647788	1.13435
	WU_10.2_3_7088704	3	7826355	1.08766
	WU_10.2_3_7058569	3	7856278	0.83993
	WU_10.2_3_7263770	3	7956963	0.808118
	WU_10.2_3_7397189	3	8124890	0.80816
	WU_10.2_3_7355186	3	8166895	0.808068
	WU_10.2_3_7337631	3	8184451	0.316587
	ALGA0017310	3	8199534	0.0884521
	ASGA0094535	3	8440908	0.00117296
