# Supplementary material for: Weighted Single-Step GWAS Identified Candidate Genes Associated with Growth Traits in a Duroc Pig Population
Source: Genes (Basel). 2021 Jan 19;12(1):117. doi: 10.3390/genes12010117 (PMC7835741; doi:10.3390/genes12010117)
Supplement: Supplementary file 1 [file genes-12-00117-s001.zip › Supplementary Materials_Genes992992/Table S3.xlsx]

## Sheet: Sheet1
Table S3 The explained genetic variance of SNPs within significant windows for ADG
Windows (Chr: start postion-end postion)	SNP	Chr	Postion	Explained genetic variance
4: 4792960-5568671	WU_10.2_4_4476373	4	4792960	2.55955
	WU_10.2_4_4490217	4	4806797	2.55941
	ASGA0017421	4	4819764	2.55941
	WU_10.2_4_4531033	4	4847227	2.55934
	ASGA0017426	4	4861305	2.55931
	WU_10.2_4_4570670	4	4887025	2.50005
	ALGA0022375	4	4914171	2.49634
	WU_10.2_4_4611895	4	4928177	2.49519
	H3GA0011463	4	4939786	2.49519
	WU_10.2_4_4650824	4	4967100	2.49572
	WU_10.2_4_4666069	4	4982344	2.49356
	WU_10.2_4_4677824	4	4994020	2.4914
	WU_10.2_4_4709805	4	5026175	2.48925
	WU_10.2_4_4742324	4	5058691	2.51173
	WU_10.2_4_4753077	4	5069409	2.53912
	ASGA0017472	4	5087568	2.55924
	ALGA0022406	4	5101733	2.53476
	WU_10.2_4_4798595	4	5113691	2.53476
	WU_10.2_4_4811073	4	5126172	2.53475
	ASGA0017479	4	5153129	2.53471
	ASGA0017480	4	5165315	2.53471
	WU_10.2_4_4862685	4	5177592	2.5044
	ALGA0022414	4	5188633	2.40567
	H3GA0011490	4	5214354	2.17839
	WU_10.2_4_4912013	4	5226847	2.17839
	ASGA0017492	4	5238923	2.17822
	WU_10.2_4_4938225	4	5253019	2.17681
	WU_10.2_4_4965512	4	5271973	0.458806
	ASGA0017502	4	5313342	0.00455732
	WU_10.2_4_5018356	4	5325510	0.00331952
	DRGA0004385	4	5336915	0.00331952
	WU_10.2_4_5045360	4	5352351	0.00335489
	WU_10.2_4_5061071	4	5368060	0.0290899
	DRGA0004390	4	5395316	0.0291014
	WU_10.2_4_5095690	4	5407461	0.0290239
	WU_10.2_4_5207597	4	5457957	0.02859
	ALGA0022450	4	5462168	0.0285888
	WU_10.2_4_5228126	4	5478477	0.0279818
	DRGA0004397	4	5503851	0.0280342
	WU_10.2_4_5266709	4	5517026	0.0280342
	WU_10.2_4_5287760	4	5540055	0.0287775
	WU_10.2_4_5301570	4	5553865	0.0287382
	WU_10.2_4_5316376	4	5568671	0.0287382
2: 131156105-131950584	DIAS0000424	2	131156105	1.90764
	ALGA0118755	2	131175399	1.90759
	H3GA0007699	2	131191971	1.90759
	DIAS0000427	2	131204840	1.90759
	MARC0014451	2	131206220	1.90759
	ASGA0011952	2	131351942	1.90759
	WU_10.2_2_136688076	2	131378216	1.90759
	WU_10.2_2_136655125	2	131411182	1.90759
	WU_10.2_2_136735986	2	131429753	1.3673
	ALGA0015985	2	131488733	0.696496
	WU_10.2_2_136819824	2	131514268	0.696496
	MARC0086807	2	131651630	0.725697
	ALGA0015997	2	131722578	0.0121783
	WU_10.2_2_137167784	2	131806991	3.634e-07
	ALGA0016010	2	131823981	3.587e-07
	MARC0073030	2	131851649	0.00186154
	DBWU0000841	2	131877157	0.00194095
	H3GA0007711	2	131899760	0.00231625
	MARC0100350	2	131921039	0.00286286
	ALGA0016016	2	131950584	0.00286256
2: 150344880-151143303	MARC0039166	2	150344880	1.49205
	ASGA0104897	2	150376169	1.48307
	M1GA0003346	2	150382204	1.48307
	M1GA0003354	2	150411745	1.48307
	H3GA0008263	2	150480983	1.48152
	ALGA0016994	2	150520847	1.45857
	ALGA0016998	2	150546025	1.45243
	ASGA0012834	2	150570160	1.43235
	WU_10.2_2_157412049	2	150646045	0
	WU_10.2_2_157431842	2	150665834	0
	WU_10.2_2_157454285	2	150688149	0
	ALGA0109062	2	150706070	0
	ASGA0089573	2	150726474	0
	ALGA0118977	2	150741751	0
	WU_10.2_2_157523843	2	150757594	0
	M1GA0003488	2	150797343	0
	WU_10.2_2_157653015	2	150838486	0
	2_157669312	2	150854755	0
	ASGA0012858	2	150874928	0
	WU_10.2_2_157724258	2	150909646	0
	M1GA0003510	2	150934465	0
	ALGA0017039	2	150955856	0
	WU_10.2_2_157914669	2	150991201	0
	ALGA0017050	2	151024833	0
	ALGA0017059	2	151064112	0
	M1GA0003551	2	151091894	0
	WU_10.2_2_158039701	2	151115522	0
	ALGA0017063	2	151120299	0
	WU_10.2_2_158100982	2	151143303	0
4: 7152095-7938481	WU_10.2_4_6966185	4	7152095	1.4814
	ASGA0017748	4	7188213	1.47953
	WU_10.2_4_7050459	4	7234043	1.29874
	ALGA0022682	4	7252911	1.42372
	WU_10.2_4_7075838	4	7261142	1.4218
	H3GA0011666	4	7270779	1.42064
	WU_10.2_4_7097260	4	7282443	1.29124
	WU_10.2_4_7122047	4	7305995	1.1679
	ALGA0022690	4	7319711	1.16727
	WU_10.2_4_7146525	4	7330384	1.16707
	ASGA0017783	4	7340427	1.16648
	WU_10.2_4_7171647	4	7355576	0.865527
	WU_10.2_4_7185799	4	7369788	0.856365
	H3GA0011673	4	7384713	0.306221
	WU_10.2_4_7212538	4	7395636	0.306221
	ASGA0017794	4	7432077	0.306221
	WU_10.2_4_7259278	4	7442523	0.306221
	ALGA0022712	4	7452366	0.306128
	ASGA0017803	4	7472267	0.306968
	WU_10.2_4_7330095	4	7513328	0.0496705
	ASGA0017810	4	7550858	0.0478527
	WU_10.2_4_7380409	4	7563942	0.0478134
	H3GA0011687	4	7592222	0.047702
	WU_10.2_4_7427262	4	7610769	0.0476916
	WU_10.2_4_7448872	4	7632177	0.0476916
	M1GA0005549	4	7647347	0.0476916
	WU_10.2_4_7481634	4	7664825	0.0476897
	ASGA0017823	4	7673686	0.0475078
	MARC0053987	4	7728227	0.0475079
	WU_10.2_4_7557033	4	7739473	0.0475079
	ASGA0017844	4	7749666	0.0804355
	WU_10.2_4_7580122	4	7762524	0.0804337
	WU_10.2_4_7644714	4	7777110	0.0804351
	ASGA0017859	4	7783321	0.0804352
	WU_10.2_4_7679901	4	7808894	0.0800339
	ALGA0022760	4	7823048	0.080036
	ALGA0022764	4	7852855	0.0949896
	WU_10.2_4_7728570	4	7860642	0.0948461
	ASGA0017873	4	7875059	0.0948422
	WU_10.2_4_7752159	4	7886346	0.124707
	M1GA0005574	4	7909761	0.124707
	M1GA0005575	4	7921863	0.124716
	ALGA0022783	4	7938481	0.121428
5: 63787481-64458916	WU_10.2_5_66224239	5	63787481	1.47533
	ASGA0025821	5	63868169	1.47468
	H3GA0016504	5	63994456	1.47498
	WU_10.2_5_66501891	5	64076440	1.4749
	M1GA0007834	5	64106265	1.34883
	MARC0078145	5	64124582	1.15743
	ALGA0032376	5	64189323	1.1688
	WU_10.2_5_66693369	5	64231851	1.19112
	ALGA0032380	5	64245997	1.19081
	ALGA0032384	5	64272828	1.18991
	WU_10.2_5_66767387	5	64306011	0.992318
	WU_10.2_5_66794591	5	64333212	0.85301
	MARC0113700	5	64350471	0.853009
	ASGA0025852	5	64378343	0.853002
	H3GA0016520	5	64400494	0.335007
	M1GA0007843	5	64458916	0.285896
14: 2035184-2833754	ASGA0091691	14	2035184	1.4671
	WU_10.2_14_2754840	14	2048261	1.39844
	ALGA0074287	14	2079513	1.39058
	ASGA0060458	14	2129002	1.39084
	WU_10.2_14_2915751	14	2239181	1.38575
	WU_10.2_14_2924593	14	2248023	1.37996
	ALGA0074315	14	2259318	1.37995
	ALGA0074320	14	2316862	1.37434
	WU_10.2_14_3021222	14	2344716	1.37604
	ASGA0060483	14	2357916	0.0730895
	DIAS0004310	14	2398867	0.0723096
	WU_10.2_14_3092584	14	2416605	0.0723191
	WU_10.2_14_3112888	14	2436908	0.0306651
	WU_10.2_14_3138630	14	2462651	0.0306666
	WU_10.2_14_3161060	14	2485081	0.0306682
	WU_10.2_14_3205547	14	2529571	0.000201012
	ALGA0074334	14	2575346	0.000204931
	WU_10.2_14_3475429	14	2676411	0.000204919
	WU_10.2_14_3575548	14	2776526	0.000204799
	WU_10.2_14_3587424	14	2788404	0.00016085
	WU_10.2_14_3602842	14	2803820	8.67729e-05
	WU_10.2_14_3632776	14	2833754	9.55462e-05
9: 129611369-130402294	WU_10.2_9_142508522	9	129611369	1.43292
	WU_10.2_9_142567587	9	129634587	1.43287
	WU_10.2_9_142651440	9	129799317	1.39926
	MARC0090229	9	129842730	1.40372
	WU_10.2_9_142760546	9	129854425	1.40272
	ALGA0055500	9	129874635	1.40111
	WU_10.2_9_142675840	9	129887069	1.39996
	WU_10.2_9_142691772	9	129902999	1.39882
	ALGA0055494	9	129916610	1.39882
	WU_10.2_9_142846972	9	129945127	1.39294
	WU_10.2_9_142643079	9	129946565	1.39294
	H3GA0028450	9	129974701	1.39294
	ASGA0044925	9	129998963	1.39042
	H3GA0028454	9	130048720	1.3903
	WU_10.2_9_142970412	9	130068208	1.3903
	WU_10.2_9_142991886	9	130092592	1.3903
	WU_10.2_9_143010234	9	130149337	1.37892
	WU_10.2_9_143095257	9	130171712	1.36667
	H3GA0028462	9	130193515	1.36667
	WU_10.2_9_143266142	9	130270088	1.31135
	WU_10.2_9_143183848	9	130352202	0.965646
	MARC0047658	9	130362191	0.672726
	ASGA0085666	9	130366477	0.432795
	WU_10.2_9_143315384	9	130388480	0.24574
	MARC0050650	9	130402065	0.111561
	MARC0050648	9	130402294	0.0281347
1: 258899089-259694188	H3GA0004594	1	258899089	1.23741
	ASGA0007230	1	258930988	1.23692
	H3GA0004595	1	258956471	1.23608
	WU_10.2_1_290997545	1	258981252	1.2366
	H3GA0004598	1	259034963	1.2344
	DRGA0002418	1	259055532	1.23266
	DRGA0002422	1	259084194	1.23267
	DRGA0002425	1	259142833	1.23309
	WU_10.2_1_291180870	1	259164505	1.2331
	MARC0086062	1	259203266	1.2331
	ALGA0009831	1	259221025	1.23311
	M1GA0001507	1	259260476	1.23224
	INRA0007400	1	259282350	1.23224
	ASGA0007242	1	259408689	1.16587
	ASGA0007258	1	259419086	1.11448
	ASGA0007260	1	259444686	1.07081
	ALGA0009867	1	259496373	1.01966
	ALGA0009879	1	259529086	1.01966
	MARC0099923	1	259559779	0.262343
	ALGA0009886	1	259593846	0.00122127
	ASGA0007271	1	259629922	0.156666
	WU_10.2_1_291838794	1	259694188	0.161599
4: 11648519-12432764	WU_10.2_4_11904362	4	11648519	1.15171
	ASGA0018300	4	11745623	1.15171
	ALGA0023185	4	11767596	1.15171
	WU_10.2_4_12038144	4	11780331	1.15171
	ALGA0023189	4	11808021	1.15171
	ALGA0023199	4	11878242	1.15171
	WU_10.2_4_12216281	4	11950928	0.0764948
	WU_10.2_4_12237013	4	11955386	0.0765177
	ASGA0018338	4	11976171	0.0765177
	WU_10.2_4_12315209	4	12033500	0.0765176
	ASGA0018357	4	12088928	0.0621922
	WU_10.2_4_12472167	4	12145570	0.0473145
	MARC0085656	4	12149395	0.0472116
	WU_10.2_4_12503641	4	12172863	0.0473252
	WU_10.2_4_12527995	4	12222127	0.0379878
	ASGA0104382	4	12234145	0.0379878
	MARC0002878	4	12273405	0.0383556
	ASGA0097605	4	12329269	0.0342369
	MARC0006715	4	12353011	0.00134374
	ALGA0023253	4	12432764	0.00362313
1: 15761707-16553896	ALGA0001335	1	15761707	1.11678
	M1GA0000808	1	15778035	1.09512
	H3GA0000953	1	15817171	1.09455
	ALGA0001347	1	15864139	1.09457
	WU_10.2_1_18015763	1	15886878	1.09457
	WU_10.2_1_18040739	1	15911794	1.09501
	WU_10.2_1_18065293	1	15936138	1.09501
	ASGA0001360	1	15961780	1.09501
	WU_10.2_1_18146139	1	15970425	1.01543
	MARC0028295	1	16113596	1.01498
	WU_10.2_1_18527521	1	16148102	1.01499
	H3GA0000965	1	16181886	1.00786
	WU_10.2_1_18445459	1	16230104	1.00786
	H3GA0000976	1	16299805	0.994832
	DIAS0001671	1	16366131	0.994832
	WU_10.2_1_18721969	1	16417185	0.541443
	WU_10.2_1_18784267	1	16464127	0.175643
	ASGA0001391	1	16498257	0.123098
	WU_10.2_1_18873081	1	16553896	0.000194443
11: 24243860-25035453	ASGA0050421	11	24243860	1.10826
	WU_10.2_11_24906832	11	24257821	1.10826
	ALGA0061500	11	24285410	0.825037
	ALGA0061494	11	24311981	0.82652
	ALGA0061496	11	24332442	0.587447
	ALGA0061510	11	24352265	0.587447
	ASGA0102583	11	24370298	0.332972
	WU_10.2_11_25045652	11	24396976	0.332972
	ALGA0061518	11	24500038	0.342132
	WU_10.2_11_25231185	11	24531070	0.34211
	ASGA0050442	11	24554203	0.342478
	H3GA0031650	11	24590805	0.342472
	ALGA0061540	11	24635264	0.342472
	WU_10.2_11_25354251	11	24653087	0.342471
	ALGA0061543	11	24691636	0.34231
	MARC0090046	11	24721343	0.345028
	WU_10.2_11_25483578	11	24781270	0.344734
	ASGA0091872	11	24830293	0.341896
	ALGA0061562	11	24891664	0.0145114
	WU_10.2_11_25682101	11	24979739	0.0145117
	ALGA0061574	11	25003608	0.01452
	M1GA0026237	11	25008991	0.0145265
	WU_10.2_11_25800443	11	25035453	0.0145273
12: 4779392-5516315	ASGA0087025	12	4779392	1.10572
	WU_10.2_12_4739370	12	4887673	1.08239
	WU_10.2_12_4761771	12	4910073	1.0824
	WU_10.2_12_4801182	12	4949477	1.08241
	WU_10.2_12_4849449	12	4997728	1.08242
	WU_10.2_12_4872181	12	5020451	0.999339
	WU_10.2_12_4966246	12	5062509	0.843123
	WU_10.2_12_4974312	12	5070573	0.202001
	ISU10000114	12	5150555	0.00595728
	M1GA0015850	12	5174464	0.00578112
	WU_10.2_12_5133250	12	5229508	0.00581034
	WU_10.2_12_5172270	12	5268495	0.00581262
	WU_10.2_12_5201257	12	5296962	0.00581256
	ALGA0064411	12	5333849	0.000513895
	ASGA0052596	12	5387096	0.000513907
	WU_10.2_12_5349224	12	5393951	0.000513907
	12_5381300	12	5426010	0.00017178
	WU_10.2_12_5433639	12	5516315	0.00023962
3: 7647788-8440908	ASGA0014044	3	7647788	1.05868
	WU_10.2_3_7088704	3	7826355	1.01021
	WU_10.2_3_7058569	3	7856278	0.837057
	WU_10.2_3_7263770	3	7956963	0.8199
	WU_10.2_3_7397189	3	8124890	0.819916
	WU_10.2_3_7355186	3	8166895	0.819867
	WU_10.2_3_7337631	3	8184451	0.329125
	ALGA0017310	3	8199534	0.0896216
	ASGA0094535	3	8440908	0.000816667
