# Supplementary material for: Weighted Single-Step GWAS Identified Candidate Genes Associated with Growth Traits in a Duroc Pig Population
Source: Genes (Basel). 2021 Jan 19;12(1):117. doi: 10.3390/genes12010117 (PMC7835741; doi:10.3390/genes12010117)
Supplement: Supplementary file 1 [file genes-12-00117-s001.zip › Supplementary Materials_Genes992992/Table S4.xlsx]

## Sheet: Sheet1
Table S4 The explained genetic variance of SNPs within significant windows for BF
Windows (Chr: start postion-end postion)	SNP	Chr	Postion	Explained genetic variance
7: 29744642-30536003	M1GA0009910	7	29744642	2.96737
	WU_10.2_7_34313764	7	29781372	2.6839
	ASGA0032442	7	29899324	2.50614
	H3GA0020739	7	29948363	2.39232
	WU_10.2_7_34617022	7	29957236	2.39232
	H3GA0020752	7	30013400	2.46456
	M1GA0009945	7	30031473	2.50587
	M1GA0009951	7	30048501	2.50587
	M1GA0009960	7	30083247	2.50587
	H3GA0020765	7	30095798	2.37928
	ALGA0040220	7	30116227	2.32783
	MARC0058766	7	30144081	2.27458
	ALGA0040227	7	30176520	2.2591
	ALGA0040243	7	30213771	2.23645
	ASGA0032514	7	30234691	2.12513
	ASGA0032524	7	30265671	2.12524
	INRA0024788	7	30317219	2.12539
	ALGA0040260	7	30342161	1.60375
	ALGA0040263	7	30356985	0.988472
	ASGA0032536	7	30476054	0.523597
	ASGA0032526	7	30497305	0.199389
	WU_10.2_7_35213538	7	30536003	0.0381881
3: 118166308-118956175	WU_10.2_3_126197184	3	118166308	1.93806
	ASGA0016369	3	118180045	1.88516
	MARC0059740	3	118191174	0.769202
	WU_10.2_3_126264412	3	118233096	0.769202
	DIAS0001347	3	118257398	0.768943
	MARC0088578	3	118293055	0.723232
	ASGA0101714	3	118293828	0.723231
	ASGA0016382	3	118308100	0.72323
	WU_10.2_3_126436150	3	118399594	0.470008
	ASGA0016378	3	118420689	0.469693
	WU_10.2_3_126473284	3	118436737	0.469174
	ALGA0021267	3	118449728	0.466879
	MARC0030507	3	118454466	0.422508
	WU_10.2_3_126507571	3	118470986	0.422508
	WU_10.2_3_126520816	3	118484214	0.42225
	ASGA0016395	3	118503775	0.420123
	WU_10.2_3_126552123	3	118515513	0.417845
	MARC0105313	3	118528773	0.416938
	WU_10.2_3_126586843	3	118550201	0.408903
	WU_10.2_3_126646782	3	118559967	0.395302
	MARC0049132	3	118580502	0.395302
	ALGA0021274	3	118604291	0.395302
	WU_10.2_3_126706592	3	118619745	0.395302
	ALGA0021273	3	118632952	0.200872
	WU_10.2_3_126738547	3	118646974	0.201015
	MARC0007678	3	118666170	0.201015
	ASGA0092288	3	118686212	0.191741
	ASGA0098998	3	118706117	0.191741
	WU_10.2_3_126812513	3	118726339	0.191741
	WU_10.2_3_126834315	3	118747991	0.0554852
	WU_10.2_3_126853761	3	118774295	0.0554852
	WU_10.2_3_126890293	3	118811896	0.0196327
	WU_10.2_3_126911558	3	118832987	0.00122357
	WU_10.2_3_126933024	3	118856449	0.00121839
	WU_10.2_3_126957450	3	118880789	0.00506448
	WU_10.2_3_126974179	3	118897525	0.00505139
	ALGA0021293	3	118914604	0.00505137
	WU_10.2_3_127012575	3	118937789	0.00505136
	WU_10.2_3_127030944	3	118956175	0.00243131
10: 56363341-57142413	WU_10.2_10_61735322	10	56363341	1.84533
	WU_10.2_10_61770695	10	56398702	1.84172
	ALGA0106888	10	56419226	1.29959
	WU_10.2_10_61917073	10	56508549	0.783644
	MARC0092467	10	56558871	0.785485
	MARC0082954	10	56568604	0.785485
	ALGA0118743	10	56601064	0.803396
	ASGA0089583	10	56628229	0.805139
	ASGA0100930	10	56660377	0.60086
	WU_10.2_10_62114788	10	56669992	0.354512
	WU_10.2_10_62111279	10	56673503	0.221095
	WU_10.2_10_62401760	10	56749762	0.289293
	ALGA0059493	10	56772300	0.288796
	ASGA0048461	10	56833106	0.237566
	WU_10.2_10_62285544	10	56905342	0.235447
	ASGA0048487	10	56913198	0.235304
	WU_10.2_10_62543056	10	56993850	0.231816
	MARC0043492	10	57103362	0.231761
	ASGA0048497	10	57142413	0.0208399
15: 124817682-125600111	ASGA0070725	15	124817682	1.46528
	WU_10.2_15_138606714	15	124819259	1.46274
	ALGA0087207	15	124832549	1.46072
	WU_10.2_15_138580210	15	124845458	1.45869
	MARC0013651	15	124917609	1.46003
	WU_10.2_15_138744248	15	124957975	1.37991
	WU_10.2_15_138836495	15	124978015	1.37991
	WU_10.2_15_138901893	15	124993387	1.38879
	WU_10.2_15_138918500	15	125009938	1.38879
	MARC0009262	15	125050301	1.38878
	WU_10.2_15_138971859	15	125063090	1.27681
	MARC0093641	15	125088533	1.10401
	WU_10.2_15_139005819	15	125107050	0.945778
	WU_10.2_15_138765763	15	125112361	0.759811
	WU_10.2_15_138786307	15	125133160	0.608712
	WU_10.2_15_139030277	15	125136069	0.500938
	ASGA0070700	15	125139081	0.428878
	ALGA0087190	15	125174580	0.428878
	ASGA0070696	15	125185192	0.39039
	WU_10.2_15_134919214	15	125199840	0.354729
	WU_10.2_15_134842540	15	125221982	0.322938
	WU_10.2_15_134863594	15	125244965	0.29279
	WU_10.2_15_134886041	15	125267403	0.261222
	ALGA0115095	15	125287604	0.242967
	ASGA0094496	15	125361688	0.00414196
	WU_10.2_15_134747336	15	125369618	0.00412957
	WU_10.2_15_134742181	15	125374772	0.00412952
	WU_10.2_15_139063867	15	125590371	0.00423412
	ALGA0087527	15	125600111	0.00415061
6: 67379563-68176232	WU_10.2_6_62332770	6	67379563	1.42346
	H3GA0052873	6	67428053	1.37447
	ASGA0089485	6	67473232	1.32635
	ASGA0095271	6	67872473	1.27836
	ASGA0102523	6	67910441	1.02185
	WU_10.2_6_62671262	6	67959109	0.821631
	WU_10.2_6_62693332	6	67981178	0.528418
	MARC0067004	6	68038039	0.299665
	ALGA0117367	6	68107338	0.154788
	WU_10.2_6_62907039	6	68176232	0.0406145
2: 8751524-9548890	WU_10.2_2_8046859	2	8751524	1.33566
	ALGA0103374	2	8819979	1.31786
	WU_10.2_2_8221804	2	8862251	1.31786
	MARC0088806	2	8882495	1.24197
	ASGA0093436	2	8894947	1.22225
	DIAS0003229	2	8936150	1.22229
	WU_10.2_2_8308346	2	8963108	1.22105
	DIAS0003578	2	9006820	1.22024
	MARC0085129	2	9017997	1.2193
	H3GA0055038	2	9041772	1.2198
	DBWU0000860	2	9053314	1.21714
	WU_10.2_2_8424617	2	9078875	1.21552
	WU_10.2_2_8451468	2	9105714	0.555036
	DIAS0000490	2	9135619	0.546917
	WU_10.2_2_8495786	2	9150134	0.54701
	MARC0061776	2	9167873	0.545109
	WU_10.2_2_8538003	2	9193741	0.548697
	ASGA0102529	2	9224164	0.504004
	ASGA0095320	2	9226845	0.504004
	MARC0035734	2	9237230	0.0432203
	WU_10.2_2_8749669	2	9278346	0.0432808
	WU_10.2_2_8740517	2	9287548	0.00459081
	DBWU0000818	2	9352490	0.00461872
	ASGA0104083	2	9435996	0.0046672
	ASGA0090054	2	9495473	0.00379839
	MARC0059478	2	9523360	0.00367436
	MARC0018949	2	9548890	0.00361033
2: 41403379-42116955	ALGA0013423	2	41403379	1.32996
	DBWU0000228	2	41423312	0.388365
	ASGA0010196	2	41456213	0.133247
	ASGA0010162	2	41479089	0.133499
	M1GA0024370	2	41570652	0.144229
	ASGA0084847	2	41605469	0.0571906
	ALGA0117101	2	41674564	0.0571906
	ALGA0107973	2	41714899	0.0571906
	ASGA0083462	2	41747257	0.0561576
	ASGA0010206	2	41793635	0.0561576
	ASGA0010202	2	41830637	0.0382827
	H3GA0006664	2	41860911	0.0246201
	ALGA0013433	2	41880100	0.00591178
	DIAS0000957	2	41991741	0.00600931
	DIAS0001086	2	42031934	0.00154704
	ASGA0010215	2	42078428	0.00168928
	H3GA0006672	2	42090369	0.0017468
	MARC0031177	2	42116955	0.000536095
4: 74118875-74916258	ALGA0025931	4	74118875	1.31611
	MARC0019918	4	74231975	1.31412
	ASGA0020267	4	74352316	1.31387
	ASGA0020284	4	74439708	1.31375
	WU_10.2_4_81280098	4	74485156	1.31375
	WU_10.2_4_81399889	4	74538032	1.31375
	MARC0084093	4	74582023	1.31375
	ASGA0020291	4	74657648	1.30868
	M1GA0005965	4	74671444	1.30735
	ASGA0020293	4	74693408	1.30613
	H3GA0013036	4	74714319	0.657421
	MARC0093868	4	74774997	0.232213
	H3GA0013054	4	74825094	0.040446
	ALGA0025984	4	74857525	0.00240215
	H3GA0013062	4	74916258	1.37e-08
10: 39163898-39780515	WU_10.2_10_53749141	10	39163898	1.30365
	WU_10.2_10_53679230	10	39171843	1.29188
	DRGA0010548	10	39178392	1.2802
	ALGA0059170	10	39209852	1.2802
	WU_10.2_10_53540965	10	39257560	1.26858
	WU_10.2_10_53490089	10	39308147	1.25624
	ALGA0059187	10	39401863	0.694914
	INRA0034063	10	39453113	0.000407093
	WU_10.2_10_53314194	10	39483219	0.000406786
	ASGA0085264	10	39584884	0.000181052
	MARC0028422	10	39625048	0.000204115
	ASGA0092634	10	39705230	0.000204132
	WU_10.2_10_53012946	10	39741552	0.000225894
	ASGA0082542	10	39762974	0.0002259
	ALGA0106787	10	39780515	0.0002259
15: 118863849-119660194	10007097	15	118863849	1.25609
	WU_10.2_15_131625811	15	118870012	0.842124
	ALGA0087027	15	118910048	0.777185
	ASGA0070508	15	118933426	0.777189
	MARC0005335	15	118948926	0.782783
	ALGA0087013	15	119007627	0.803742
	ALGA0087009	15	119022986	0.830595
	WU_10.2_15_131823405	15	119060372	1.03194
	WU_10.2_15_131838406	15	119075065	1.03194
	MARC0003725	15	119092405	1.03209
	ALGA0087037	15	119113947	1.03504
	MARC0053833	15	119128056	1.03504
	ASGA0070531	15	119141745	1.02681
	MARC0070665	15	119181220	0.892304
	INRA0050208	15	119210794	0.892167
	ALGA0087047	15	119229777	0.890814
	ASGA0070535	15	119257860	0.890672
	ASGA0070537	15	119270941	0.868845
	ASGA0070533	15	119313350	0.789075
	INRA0050226	15	119352103	0.769092
	INRA0050231	15	119382224	0.736679
	ASGA0070538	15	119432562	0.717735
	ALGA0110449	15	119447645	0.699178
	ALGA0123666	15	119476474	0.681009
	ASGA0101786	15	119483608	0.663228
	ASGA0070540	15	119524522	0.645835
	ALGA0087053	15	119546823	0.62883
	INRA0050241	15	119568892	0.612212
	ASGA0070545	15	119595243	0.218253
	CASI0010173	15	119645950	0.214095
	WU_10.2_15_132655748	15	119660194	0.213888
10: 53421390-54208829	WU_10.2_10_59138368	10	53421390	1.22185
	WU_10.2_10_59166640	10	53449026	1.17919
	WU_10.2_10_59229694	10	53512057	1.19285
	WU_10.2_10_59324111	10	53556128	1.20133
	DRGA0017691	10	53601321	1.2099
	MARC0112717	10	53609510	0.798484
	DRGA0017579	10	53675236	0.798502
	WU_10.2_10_59480407	10	53711692	0.832629
	WU_10.2_10_59558122	10	53789338	0.831057
	WU_10.2_10_59603538	10	53834792	0.831064
	H3GA0030375	10	53859759	0.79943
	ALGA0108163	10	53943683	0.79943
	ALGA0059339	10	53982676	0.562206
	ASGA0048359	10	54015651	0.294809
	WU_10.2_10_59833669	10	54072435	0.00706945
	WU_10.2_10_59897831	10	54136635	0.00637762
	ASGA0102557	10	54159539	0.00641596
	WU_10.2_10_59997776	10	54208829	0.00641589
12: 10012238-10782840	MARC0086052	12	10012238	1.20575
	WU_10.2_12_10354335	12	10048088	0.104722
	WU_10.2_12_10450811	12	10144273	0.0760401
	WU_10.2_12_10571153	12	10266122	0.090884
	WU_10.2_12_10715127	12	10463808	0.0577389
	WU_10.2_12_10819555	12	10568232	0.0308233
	MARC0085234	12	10629583	0.0308495
	WU_10.2_12_10957703	12	10705914	0.231191
	WU_10.2_12_11034660	12	10782840	0.240013
14: 426650-1217660	WU_10.2_14_584081	14	426650	1.10818
	DRGA0013454	14	453121	1.10527
	WU_10.2_14_637596	14	484026	1.08037
	ASGA0060359	14	525441	1.07905
	WU_10.2_14_774149	14	551955	1.07905
	WU_10.2_14_785929	14	562525	1.07905
	WU_10.2_14_791775	14	568371	1.07905
	WU_10.2_14_804972	14	581559	1.07905
	WU_10.2_14_808107	14	584694	1.07905
	WU_10.2_14_846895	14	623148	1.07905
	ALGA0074194	14	649838	0.372718
	WU_10.2_14_890062	14	666333	0.0101328
	ALGA0074201	14	677127	0.0101914
	WU_10.2_14_915189	14	755024	0.0102693
	INRA0041863	14	774987	0.0116672
	WU_10.2_14_989327	14	880084	0.013417
	WU_10.2_14_980734	14	888655	0.00257063
	WU_10.2_14_970824	14	898555	0.00287407
	WU_10.2_14_1163266	14	948835	0.0132007
	WU_10.2_14_1176591	14	962165	0.0129458
	WU_10.2_14_1189981	14	975556	0.0127346
	14_1228395	14	1013942	0.0127346
	WU_10.2_14_1288615	14	1074150	0.0127346
	ASGA0060392	14	1114598	0.0132006
	H3GA0038285	14	1146658	0.0121046
	ALGA0074226	14	1173639	0.0122302
	WU_10.2_14_1442014	14	1186857	0.012104
	MARC0062413	14	1198658	0.0120989
	ASGA0060410	14	1217660	0.0120989
6: 155996479-156707408	WU_10.2_6_143825673	6	155996479	1.05492
	ALGA0037503	6	156128472	1.04292
	ASGA0029996	6	156138879	1.04292
	INRA0022701	6	156152131	1.04292
	ALGA0037499	6	156174348	0.208871
	WU_10.2_6_144009285	6	156191047	0.147148
	WU_10.2_6_144001837	6	156198481	0.14654
	ASGA0029993	6	156224225	0.146548
	MARC0016562	6	156247907	0.146082
	WU_10.2_6_143909788	6	156294810	0.000405754
	WU_10.2_6_144287814	6	156414495	0.000403887
	WU_10.2_6_144269757	6	156432504	0.000437389
	MARC0093463	6	156520158	0.000438349
	ALGA0037516	6	156527480	0.000435902
	WU_10.2_6_144529455	6	156545953	0.000435652
	WU_10.2_6_144148522	6	156555399	0.000435667
	WU_10.2_6_144362413	6	156555695	0.000435691
	WU_10.2_6_144372507	6	156565786	0.000435698
	WU_10.2_6_144389699	6	156582636	0.00043572
	WU_10.2_6_144622895	6	156669339	0.000435745
	ALGA0037532	6	156678392	0.000435724
	ALGA0037534	6	156707408	0.000435721
3: 2401000-3175343	ALGA0124331	3	2401000	1.03816
	ASGA0085315	3	2401761	1.0033
	WU_10.2_3_2611280	3	2414032	1.00363
	WU_10.2_3_2604083	3	2421230	1.00373
	WU_10.2_3_2754330	3	2424820	1.00373
	WU_10.2_3_2710244	3	2457661	1.00381
	ALGA0103149	3	2472599	1.00309
	WU_10.2_3_2853641	3	2492022	0.9918
	WU_10.2_3_2868581	3	2506949	0.981816
	MARC0069764	3	2520896	0.986951
	3_2896639	3	2534720	0.986945
	WU_10.2_3_2917673	3	2555751	0.986947
	MARC0074035	3	2570317	0.986953
	WU_10.2_3_2943871	3	2581942	0.987102
	WU_10.2_3_2954170	3	2591887	0.986897
	H3GA0008408	3	2604186	0.99636
	WU_10.2_3_2979923	3	2617643	0.996361
	WU_10.2_3_3005120	3	2642413	0.99123
	WU_10.2_3_3017156	3	2654469	0.991231
	DRGA0003754	3	2665252	0.991232
	WU_10.2_3_3052227	3	2714555	0.978369
	H3GA0008443	3	2734718	0.983479
	ALGA0017157	3	2748903	0.999343
	WU_10.2_3_3144338	3	2750059	0.77172
	WU_10.2_3_3240669	3	2793729	0.573931
	WU_10.2_3_3072346	3	2799595	0.573926
	WU_10.2_3_3248008	3	2801011	0.573924
	ALGA0017166	3	2812052	0.573924
	WU_10.2_3_3270739	3	2823714	0.573919
	M1GA0003642	3	2834466	0.573921
	WU_10.2_3_3340681	3	2892900	0.573923
	ASGA0096552	3	2922661	0.168402
	3_3390024	3	2940932	0.168403
	WU_10.2_3_3517491	3	2979132	0.168403
	ASGA0104642	3	2991972	0.168411
	WU_10.2_3_3541840	3	3002795	0.168412
	ASGA0095700	3	3014517	0.0138773
	WU_10.2_3_3571687	3	3032525	0.0123146
	WU_10.2_3_3615353	3	3076608	0.0123151
	WU_10.2_3_3633707	3	3094962	0.0116221
	M1GA0025634	3	3101761	0.0116221
	WU_10.2_3_3459570	3	3131219	0.0116212
	WU_10.2_3_3478719	3	3150370	0.0113655
	MARC0029348	3	3162321	0.0111263
	ALGA0112070	3	3175343	0.010914
13: 199413187-200203686	WU_10.2_13_209397769	13	199413187	1.03721
	DRGA0017402	13	199423047	1.03644
	ALGA0120080	13	199424223	1.03644
	WU_10.2_13_209612378	13	199462583	1.03591
	ASGA0089668	13	199475131	1.03577
	WU_10.2_13_209666445	13	199515208	1.03563
	WU_10.2_13_209678513	13	199527360	1.03564
	WU_10.2_13_209713551	13	199562398	1.03629
	WU_10.2_13_209734755	13	199583603	0.949806
	WU_10.2_13_209761484	13	199610166	0.952614
	WU_10.2_13_209854481	13	199842306	0.154538
	WU_10.2_13_209861918	13	199849742	0.0878682
	WU_10.2_13_209879800	13	199853114	0.0878682
	WU_10.2_13_209901566	13	199874876	0.0878682
	MARC0058120	13	199890469	0.0419133
	H3GA0037970	13	199911954	0.0415427
	ASGA0059923	13	199927492	0.0415427
	WU_10.2_13_210032957	13	200005935	0.0415427
	WU_10.2_13_210045561	13	200018545	0.0235546
	H3GA0037974	13	200035720	0.0103306
	ASGA0059934	13	200078329	0.00384195
	WU_10.2_13_210140285	13	200112512	0.00208067
	WU_10.2_13_210249184	13	200170130	0.000840375
	ALGA0073785	13	200191225	0.000602985
	ASGA0059943	13	200203686	0.000492048
6: 7916541-8674281	ALGA0034502	6	7916541	1.02416
	H3GA0017521	6	7944029	0.91625
	WU_10.2_6_7902782	6	7959910	0.915687
	H3GA0017523	6	7970398	0.915687
	MARC0056813	6	7981224	0.915687
	WU_10.2_6_8086114	6	8017269	0.915687
	WU_10.2_6_8139920	6	8070994	0.915687
	ASGA0027522	6	8090686	0.915498
	WU_10.2_6_8048915	6	8145543	0.915498
	WU_10.2_6_8317302	6	8160571	0.915498
	ASGA0092787	6	8174397	0.915499
	WU_10.2_6_8375965	6	8336359	0.915497
	WU_10.2_6_8487459	6	8393964	0.894768
	ASGA0106245	6	8406504	0.889049
	WU_10.2_6_8522585	6	8429029	0.874963
	WU_10.2_6_8554198	6	8460807	0.874963
	WU_10.2_6_8577277	6	8485170	0.874963
	ALGA0120698	6	8566888	0.874963
	WU_10.2_6_8763011	6	8674281	0.778302
