# Supplementary material for: Weighted Single-Step GWAS Identified Candidate Genes Associated with Growth Traits in a Duroc Pig Population
Source: Genes (Basel). 2021 Jan 19;12(1):117. doi: 10.3390/genes12010117 (PMC7835741; doi:10.3390/genes12010117)
Supplement: Supplementary file 1 [file genes-12-00117-s001.zip › Supplementary Materials_Genes992992/Table S5.xlsx]

## Sheet: Sheet1
Table S5 The explained genetic variance of SNPs within significant windows for LMP
Windows (Chr: start postion-end postion)	SNP	Chr	Postion	Explained genetic variance
2: 8540811-9287548	ASGA0008861	2	8540811	2.67595
	H3GA0005861	2	8647689	2.67449
	ASGA0008863	2	8687039	2.67483
	ASGA0008864	2	8726283	2.67453
	WU_10.2_2_8046859	2	8751524	2.67454
	ALGA0103374	2	8819979	2.55311
	WU_10.2_2_8221804	2	8862251	2.55311
	MARC0088806	2	8882495	2.54124
	ASGA0093436	2	8894947	2.48203
	DIAS0003229	2	8936150	2.482
	WU_10.2_2_8308346	2	8963108	2.48356
	DIAS0003578	2	9006820	2.48544
	MARC0085129	2	9017997	2.48716
	H3GA0055038	2	9041772	2.51105
	DBWU0000860	2	9053314	2.51271
	WU_10.2_2_8424617	2	9078875	2.51324
	WU_10.2_2_8451468	2	9105714	1.29073
	DIAS0000490	2	9135619	1.21577
	WU_10.2_2_8495786	2	9150134	1.21581
	MARC0061776	2	9167873	1.2153
	WU_10.2_2_8538003	2	9193741	1.25528
	ASGA0102529	2	9224164	1.01867
	ASGA0095320	2	9226845	1.01867
	MARC0035734	2	9237230	0.112178
	WU_10.2_2_8749669	2	9278346	0.116558
	WU_10.2_2_8740517	2	9287548	0.118373
3: 118166308-118956175	WU_10.2_3_126197184	3	118166308	2.07669
	ASGA0016369	3	118180045	2.00278
	MARC0059740	3	118191174	0.853802
	WU_10.2_3_126264412	3	118233096	0.853739
	DIAS0001347	3	118257398	0.853372
	MARC0088578	3	118293055	0.8479
	ASGA0101714	3	118293828	0.847697
	ASGA0016382	3	118308100	0.847479
	WU_10.2_3_126436150	3	118399594	0.195854
	ASGA0016378	3	118420689	0.19485
	WU_10.2_3_126473284	3	118436737	0.194688
	ALGA0021267	3	118449728	0.194426
	MARC0030507	3	118454466	0.0937137
	WU_10.2_3_126507571	3	118470986	0.093715
	WU_10.2_3_126520816	3	118484214	0.0933741
	ASGA0016395	3	118503775	0.0933772
	WU_10.2_3_126552123	3	118515513	0.0917738
	MARC0105313	3	118528773	0.0904082
	WU_10.2_3_126586843	3	118550201	0.0894142
	WU_10.2_3_126646782	3	118559967	0.0900248
	MARC0049132	3	118580502	0.0900247
	ALGA0021274	3	118604291	0.0900247
	WU_10.2_3_126706592	3	118619745	0.0900247
	ALGA0021273	3	118632952	0.0408413
	WU_10.2_3_126738547	3	118646974	0.0408501
	MARC0007678	3	118666170	0.0408501
	ASGA0092288	3	118686212	0.0375581
	ASGA0098998	3	118706117	0.0375581
	WU_10.2_3_126812513	3	118726339	0.0375581
	WU_10.2_3_126834315	3	118747991	0.00710574
	WU_10.2_3_126853761	3	118774295	0.00710574
	WU_10.2_3_126890293	3	118811896	0.00339131
	WU_10.2_3_126911558	3	118832987	4.36688e-05
	WU_10.2_3_126933024	3	118856449	4.55624e-05
	WU_10.2_3_126957450	3	118880789	0.0021768
	WU_10.2_3_126974179	3	118897525	0.00214575
	ALGA0021293	3	118914604	0.0021457
	WU_10.2_3_127012575	3	118937789	0.00214566
	WU_10.2_3_127030944	3	118956175	0.00183726
10: 39163898-39780515	WU_10.2_10_53749141	10	39163898	1.99878
	WU_10.2_10_53679230	10	39171843	1.81181
	DRGA0010548	10	39178392	1.63629
	ALGA0059170	10	39209852	1.63629
	WU_10.2_10_53540965	10	39257560	1.47223
	WU_10.2_10_53490089	10	39308147	1.3185
	ALGA0059187	10	39401863	0.709405
	INRA0034063	10	39453113	2.36721e-05
	WU_10.2_10_53314194	10	39483219	2.42679e-05
	ASGA0085264	10	39584884	9.267e-06
	MARC0028422	10	39625048	7.37455e-05
	ASGA0092634	10	39705230	7.38184e-05
	WU_10.2_10_53012946	10	39741552	7.46881e-05
	ASGA0082542	10	39762974	7.46881e-05
	ALGA0106787	10	39780515	7.46882e-05
18: 42050154-42833895	ALGA0119239	18	42050154	1.6
	ASGA0090003	18	42102045	1.59342
	ASGA0079783	18	42123454	1.59343
	WU_10.2_18_46540212	18	42126037	1.59339
	WU_10.2_18_46546359	18	42133494	1.59336
	DBWU0000187	18	42180106	1.36211
	WU_10.2_18_46646166	18	42222435	1.2326
	DIAS0000538	18	42342218	1.23239
	WU_10.2_18_46776814	18	42360324	1.23235
	ASGA0079835	18	42380220	1.23202
	WU_10.2_18_46970305	18	42445791	1.2318
	ALGA0098221	18	42458558	1.23175
	WU_10.2_18_46816437	18	42489866	0.423814
	WU_10.2_18_46836312	18	42519876	0.423339
	ASGA0082712	18	42660999	0.419178
	WU_10.2_18_47069287	18	42685743	0.00020727
	ASGA0079867	18	42720854	0.000197032
	WU_10.2_18_47123385	18	42740035	0.00020354
	WU_10.2_18_47167820	18	42784285	0.000195012
	H3GA0050863	18	42799569	0.0979508
	ALGA0098249	18	42833895	0.100777
2: 41403379-42116955	ALGA0013423	2	41403379	1.49996
	DBWU0000228	2	41423312	0.532563
	ASGA0010196	2	41456213	0.138128
	ASGA0010162	2	41479089	0.137769
	M1GA0024370	2	41570652	0.148569
	ASGA0084847	2	41605469	0.0672026
	ALGA0117101	2	41674564	0.0672026
	ALGA0107973	2	41714899	0.0672027
	ASGA0083462	2	41747257	0.067238
	ASGA0010206	2	41793635	0.067238
	ASGA0010202	2	41830637	0.0476239
	H3GA0006664	2	41860911	0.0319937
	ALGA0013433	2	41880100	0.0103789
	DIAS0000957	2	41991741	0.0102789
	DIAS0001086	2	42031934	0.00392723
	ASGA0010215	2	42078428	0.00390932
	H3GA0006672	2	42090369	0.00395908
	MARC0031177	2	42116955	0.000236838
2: 16216325-17013063	WU_10.2_2_17560295	2	16216325	1.37593
	WU_10.2_2_17610404	2	16266327	1.36248
	WU_10.2_2_17630020	2	16285939	1.36255
	MARC0083391	2	16304749	1.27523
	DRGA0002743	2	16426022	1.19956
	ASGA0009343	2	16448563	1.17511
	WU_10.2_2_17709555	2	16479421	1.1512
	ASGA0009344	2	16497249	1.12792
	WU_10.2_2_17963364	2	16550409	1.12722
	ASGA0102682	2	16610088	1.12726
	ALGA0012217	2	16755191	1.13059
	H3GA0006122	2	16792032	1.13059
	WU_10.2_2_18160343	2	16807024	1.07369
	ALGA0012199	2	16821262	1.05303
	ASGA0104076	2	16828023	1.03788
	ASGA0009346	2	16831553	1.03788
	ALGA0012192	2	16844146	1.04742
	M1GA0024551	2	16860686	1.01323
	M1GA0027279	2	16860853	0.890645
	ALGA0108160	2	16902050	0.890645
	ASGA0104384	2	16933958	0.8947
	H3GA0055001	2	16938408	0.8947
	H3GA0053741	2	16955853	0.8947
	ALGA0104242	2	16971983	0.8947
	WU_10.2_2_18471835	2	16993623	0.894688
	WU_10.2_2_18491284	2	17013063	0.894688
11: 76803907-77558383	ALGA0064156	11	76803907	1.36445
	M1GA0015473	11	76835459	0.000105008
	WU_10.2_11_84416508	11	76901829	9.60291e-05
	ASGA0052296	11	76937550	9.603e-05
	MARC0009586	11	76975949	0.000111506
	H3GA0032778	11	77002835	0.000111506
	ALGA0064189	11	77085643	0.000155443
	WU_10.2_11_84658349	11	77144460	0.000131294
	ASGA0052330	11	77179636	0.000131294
	H3GA0032796	11	77241741	0.000343953
	WU_10.2_11_84840105	11	77366134	0.000815378
	ASGA0052353	11	77475604	0.00122843
	ASGA0052354	11	77501646	0.00165334
	H3GA0032821	11	77558383	0.00165334
5: 74924814-75707707	ALGA0117169	5	74924814	1.27716
	WU_10.2_5_77784754	5	75006051	0.258447
	ALGA0032939	5	75007421	0.258485
	ALGA0032941	5	75027565	0.258467
	ASGA0026344	5	75049121	0.258621
	ALGA0032944	5	75104435	0.25862
	INRA0019996	5	75128723	0.257919
	WU_10.2_5_78076546	5	75246630	0.257874
	WU_10.2_5_78424327	5	75512207	0.53623
	DIAS0002831	5	75517483	0.412061
	MARC0070977	5	75550220	0.418049
	ALGA0032957	5	75644214	0.401147
	ALGA0032963	5	75676372	0.385669
	WU_10.2_5_78568529	5	75707707	0.261958
10: 56363341-57142413	WU_10.2_10_61735322	10	56363341	1.26589
	WU_10.2_10_61770695	10	56398702	1.26466
	ALGA0106888	10	56419226	0.767393
	WU_10.2_10_61917073	10	56508549	0.328153
	MARC0092467	10	56558871	0.329795
	MARC0082954	10	56568604	0.329795
	ALGA0118743	10	56601064	0.347146
	ASGA0089583	10	56628229	0.349089
	ASGA0100930	10	56660377	0.312507
	WU_10.2_10_62114788	10	56669992	0.220222
	WU_10.2_10_62111279	10	56673503	0.155052
	WU_10.2_10_62401760	10	56749762	0.306806
	ALGA0059493	10	56772300	0.305663
	ASGA0048461	10	56833106	0.188574
	WU_10.2_10_62285544	10	56905342	0.184303
	ASGA0048487	10	56913198	0.184064
	WU_10.2_10_62543056	10	56993850	0.183006
	MARC0043492	10	57103362	0.183005
	ASGA0048497	10	57142413	0.075086
6: 67379563-68176232	WU_10.2_6_62332770	6	67379563	1.26143
	H3GA0052873	6	67428053	1.21999
	ASGA0089485	6	67473232	1.17926
	ASGA0095271	6	67872473	1.13781
	ASGA0102523	6	67910441	0.945618
	WU_10.2_6_62671262	6	67959109	0.820673
	WU_10.2_6_62693332	6	67981178	0.535176
	MARC0067004	6	68038039	0.310485
	ALGA0117367	6	68107338	0.160962
	WU_10.2_6_62907039	6	68176232	0.0458954
11: 26710107-27503951	MARC0013252	11	26710107	1.20195
	INRA0035897	11	26813169	1.20193
	ALGA0061685	11	26862915	0.56593
	ASGA0050544	11	26877164	0.566848
	MARC0032827	11	27004040	0.524202
	ALGA0061664	11	27117058	0.524202
	ALGA0061659	11	27247392	0.541188
	ASGA0050525	11	27352551	0.536725
	ALGA0061644	11	27397589	0.537534
	ASGA0050524	11	27429586	0.538484
	ALGA0122531	11	27479379	0.538548
	DRGA0017432	11	27490270	0.532467
	DRGA0010992	11	27503951	0.0148451
6: 155996479-156707408	WU_10.2_6_143825673	6	155996479	1.18595
	ALGA0037503	6	156128472	1.11078
	ASGA0029996	6	156138879	1.11078
	INRA0022701	6	156152131	1.11078
	ALGA0037499	6	156174348	0.0919266
	WU_10.2_6_144009285	6	156191047	0.0662456
	WU_10.2_6_144001837	6	156198481	0.0590892
	ASGA0029993	6	156224225	0.0590899
	MARC0016562	6	156247907	0.0562391
	WU_10.2_6_143909788	6	156294810	0.0148398
	WU_10.2_6_144287814	6	156414495	0.0148359
	WU_10.2_6_144269757	6	156432504	0.0158369
	MARC0093463	6	156520158	0.0145776
	ALGA0037516	6	156527480	0.0145706
	WU_10.2_6_144529455	6	156545953	0.0145663
	WU_10.2_6_144148522	6	156555399	0.0145663
	WU_10.2_6_144362413	6	156555695	0.0145661
	WU_10.2_6_144372507	6	156565786	0.0145661
	WU_10.2_6_144389699	6	156582636	0.014566
	WU_10.2_6_144622895	6	156669339	0.014566
	ALGA0037532	6	156678392	0.014566
	ALGA0037534	6	156707408	0.014566
17: 47669271-48427404	WU_10.2_17_53269512	17	47669271	1.13763
	ALGA0095453	17	47705313	1.13716
	ALGA0095454	17	47715175	1.13654
	DIAS0000956	17	47739685	1.13653
	WU_10.2_17_67833013	17	47825839	1.13652
	WU_10.2_17_53580861	17	47934879	1.1154
	ASGA0077309	17	47962206	0.957708
	WU_10.2_17_53675457	17	48029388	0.95727
	ALGA0095491	17	48086237	0.963965
	ASGA0077323	17	48161017	0.963964
	H3GA0049247	17	48211267	0.963961
	ALGA0095510	17	48234481	0.963961
	H3GA0049248	17	48250748	0.0258578
	ALGA0095523	17	48380503	0.00580386
	ALGA0095529	17	48407958	0.00580387
	WU_10.2_17_54072623	17	48427404	2.506e-07
4: 74693408-75479606	ASGA0020293	4	74693408	1.01777
	H3GA0013036	4	74714319	0.433558
	MARC0093868	4	74774997	0.0950986
	H3GA0013054	4	74825094	0.00139832
	ALGA0025984	4	74857525	0.000252019
	H3GA0013062	4	74916258	1.296e-07
	WU_10.2_4_81915285	4	74922609	1.296e-07
	ALGA0026003	4	75116074	4.02117e-05
	MARC0075680	4	75153427	4.02409e-05
	ASGA0020328	4	75168202	4.02703e-05
	ASGA0020330	4	75188687	4.02998e-05
	ASGA0020331	4	75201432	4.03294e-05
	ASGA0020332	4	75215120	4.03591e-05
	M1GA0005974	4	75234963	4.03889e-05
	ASGA0020339	4	75331988	5.26249e-05
	H3GA0013084	4	75479606	5.26736e-05
12: 9692443-10463808	MARC0025796	12	9692443	1.00462
	WU_10.2_12_10046779	12	9747883	0.870667
	ASGA0053056	12	9810809	0.814397
	WU_10.2_12_10194178	12	9886183	0.840016
	WU_10.2_12_10251224	12	9943235	0.829152
	MARC0086052	12	10012238	0.861461
	WU_10.2_12_10354335	12	10048088	0.0574769
	WU_10.2_12_10450811	12	10144273	0.058396
	WU_10.2_12_10571153	12	10266122	0.0618089
	WU_10.2_12_10715127	12	10463808	0.0414993
